# Supplementary material for: Acute contact with profibrotic macrophages mechanically activates fibroblasts via αvβ3 integrin–mediated engagement of Piezo1
Source: Sci Adv. 2024 Oct 23;10(43):eadp4726. doi: 10.1126/sciadv.adp4726 (PMC11498225; doi:10.1126/sciadv.adp4726)
Supplement: Supplementary file 2 — Movies S1 to S3 [file sciadv.adp4726_movies_s1_to_s3.zip]

Archive with 3 entries (3 files):
- adp4726_movie_s1.avi
- adp4726_movie_s2.avi
- adp4726_movie_s3.avi
